# Supplementary material for: ﻿A new digamasellid mite of the subgenus Longoseiulus Lindquist (Acari, Mesostigmata) from Slovakia
Source: Zookeys. 2022 Nov 22;1131:59–70. doi: 10.3897/zookeys.1131.95246 (PMC9836439; doi:10.3897/zookeys.1131.95246)
Supplement: XML Treatment for Longoseius (Longoseiulus) disparisetus [file zookeys.1131.95246-treatment1.xml]

<!DOCTYPE tp:taxon-treatment
  PUBLIC "-//TaxonX//DTD Taxonomic Treatment Publishing DTD v0 20100105//EN" "tax-treatment-NSO.dtd">
<tp:taxon-treatment xmlns:tp="http://www.plazi.org/taxpub"><tp:treatment-meta><kwd-group><label>Taxon classification</label><kwd>
              <named-content content-type="kingdom">Animalia</named-content>
            </kwd><kwd>
              <named-content content-type="order">Mesostigmata</named-content>
            </kwd><kwd>
              <named-content content-type="family">Digamasellidae</named-content>
            </kwd></kwd-group><mixed-citation publication-type="journal"><person-group><name><surname>Mašán</surname><given-names>Peter</given-names></name></person-group><article-title>﻿A new digamasellid mite of the subgenus <tp:taxon-name><tp:taxon-name-part taxon-name-part-type="genus" reg="Longoseius"/><tp:taxon-name-part taxon-name-part-type="subgenus" reg="Longoseiulus">Longoseiulus</tp:taxon-name-part></tp:taxon-name> Lindquist (<tp:taxon-name><tp:taxon-name-part taxon-name-part-type="subclass">Acari</tp:taxon-name-part></tp:taxon-name>, <tp:taxon-name><tp:taxon-name-part taxon-name-part-type="order">Mesostigmata</tp:taxon-name-part></tp:taxon-name>) from Slovakia</article-title><source>Zookeys</source><day>22</day><month>11</month><year>2022</year><volume>1131</volume><fpage>59</fpage><lpage>70</lpage><pub-id pub-id-type="doi">10.3897/zookeys.1131.95246</pub-id></mixed-citation></tp:treatment-meta><tp:nomenclature><label>﻿</label><tp:taxon-name><object-id xmlns:xlink="http://www.w3.org/1999/xlink" content-type="arpha" xlink:type="simple">544FAE8D-656A-5D88-BEC8-56F13FB84CF3</object-id><tp:taxon-name-part taxon-name-part-type="genus" reg="Longoseius">Longoseius</tp:taxon-name-part> (<tp:taxon-name-part taxon-name-part-type="subgenus" reg="Longoseiulus">Longoseiulus</tp:taxon-name-part>) <tp:taxon-name-part taxon-name-part-type="species" reg="disparisetus">disparisetus</tp:taxon-name-part><object-id xmlns:xlink="http://www.w3.org/1999/xlink" content-type="zoobank" xlink:type="simple">https://zoobank.org/B759A60A-49EF-400D-8823-33B336AA41EF</object-id></tp:taxon-name><tp:taxon-status xmlns:xlink="http://www.w3.org/1999/xlink" xlink:type="simple">sp. nov.</tp:taxon-status><xref ref-type="fig" rid="F1">Figs 1–2</xref><xref ref-type="fig" rid="F2">, 3–7</xref><xref ref-type="fig" rid="F3">, 8–10</xref><xref ref-type="fig" rid="F4">, 11</xref></tp:nomenclature><tp:treatment-sec sec-type="type material" id="SECID0ELJAC"><title>Type material examined.</title><p><bold><italic>Holotype</italic> female</bold>: SW Slovakia, Podunajská Rovina Flatland, Bratislava Capital, Petržalka Settlement, Sad Janka Kráľa Park (<named-content xmlns:xlink="http://www.w3.org/1999/xlink" content-type="dwc:verbatimCoordinates" xlink:type="simple"><named-content content-type="geo-json" specific-use="{&#34;type&#34;:&#34;Point&#34;,&#34;coordinates&#34;:[17.100000,48.133333]}" id="NCID0E3JAC" xlink:type="simple">48°08'N, 17°06'E</named-content></named-content>), elev. 135 m, 25 October 2020, wood detritus from a cavity in the trunk of an old and freshly felled elm (<italic><tp:taxon-name><tp:taxon-name-part taxon-name-part-type="genus" reg="Fraxinus">Fraxinus</tp:taxon-name-part></tp:taxon-name></italic> sp.), colonised by an unidentified ant species (<tp:taxon-name><tp:taxon-name-part taxon-name-part-type="order">Hymenoptera</tp:taxon-name-part></tp:taxon-name>: <tp:taxon-name><tp:taxon-name-part taxon-name-part-type="family">Formicidae</tp:taxon-name-part></tp:taxon-name>). <bold><italic>Paratypes</italic></bold>: five females, with the same data as the holotype. The type material is deposited in the Institute of Zoology of the Slovak Academy of Sciences, Bratislava, Slovakia.</p></tp:treatment-sec><tp:treatment-sec sec-type="diagnosis" id="SECID0EVKAC"><title>Diagnosis</title><p><bold>(female).</bold> The presence of three pairs of microsetae (<italic>J3</italic>, <italic>J4</italic>, and <italic>Z3</italic>) on the posterior dorsal shield of the new species is unique and distinctly different from all other known species of the subgenus <tp:taxon-name><tp:taxon-name-part taxon-name-part-type="genus" reg="Longoseius"/><tp:taxon-name-part taxon-name-part-type="subgenus" reg="Longoseiulus">Longoseiulus</tp:taxon-name-part></tp:taxon-name>. Some displacement of <italic>J3</italic> toward the bases of <italic>J4</italic>, making the bases of <italic>J3</italic> and <italic>Z3</italic> almost transversely aligned, also makes the idiosomal chaetotaxy of <tp:taxon-name><tp:taxon-name-part taxon-name-part-type="genus" reg="Longoseius">Longoseius</tp:taxon-name-part> (<tp:taxon-name-part taxon-name-part-type="subgenus" reg="Longoseiulus">Longoseiulus</tp:taxon-name-part>) <tp:taxon-name-part taxon-name-part-type="species" reg="disparisetus">disparisetus</tp:taxon-name-part></tp:taxon-name> sp. nov. peculiar. Most of the dorsal setae are of approximately equal length in all other congeneric species, with the exception of <italic>Z5</italic> and <italic>S5</italic>, which are conspicuously long in most representatives of the family and are located at the posterior margin of the opisthonotum.</p><p>There are other important diagnostic characters for this new species: (1) the absence of dorsal setae <italic>r5</italic> (these setae are present on the soft cuticle in females of the related species whose setae <italic>Z3</italic> are prominent and moderately elongate), (2) the absence of many leg setae that <xref ref-type="bibr" rid="B11">Lindquist (1975)</xref> indicated in his original definition as being present in <italic><tp:taxon-name><tp:taxon-name-part taxon-name-part-type="genus" reg="Longoseiulus">Longoseiulus</tp:taxon-name-part></tp:taxon-name></italic> species, possibly based on the chaetotaxy of the type species <tp:taxon-name><tp:taxon-name-part taxon-name-part-type="genus" reg="Longoseius">Longoseius</tp:taxon-name-part> (<tp:taxon-name-part taxon-name-part-type="subgenus" reg="Longoseiulus">Longoseiulus</tp:taxon-name-part>) <tp:taxon-name-part taxon-name-part-type="species" reg="longulus">longulus</tp:taxon-name-part></tp:taxon-name>. There is one other species of <italic><tp:taxon-name><tp:taxon-name-part taxon-name-part-type="genus" reg="Longoseiulus">Longoseiulus</tp:taxon-name-part></tp:taxon-name></italic> for which <xref ref-type="bibr" rid="B9">Hurlbutt (1967)</xref> originally reported the chaetotaxy of the legs, namely <tp:taxon-name><tp:taxon-name-part taxon-name-part-type="genus" reg="Longoseius">L.</tp:taxon-name-part> (<tp:taxon-name-part taxon-name-part-type="subgenus" reg="Longoseiulus">L.</tp:taxon-name-part>) <tp:taxon-name-part taxon-name-part-type="species" reg="brachypoda">brachypoda</tp:taxon-name-part></tp:taxon-name>. In comparison with the above species, the new species was found to have setal deficiencies in the following leg segments: genu II with eight instead of 11 setae, tibia II with seven instead of 10 setae, tibia III with six instead of seven setae, and telotarsi II and III with 11 instead of 12 setae. For a further comparison of the chaetotaxy of the legs of the new species with those of the subgenus <tp:taxon-name><tp:taxon-name-part taxon-name-part-type="genus" reg="Longoseius"/><tp:taxon-name-part taxon-name-part-type="subgenus" reg="Longoseius">Longoseius</tp:taxon-name-part></tp:taxon-name>, see Table <xref ref-type="table" rid="T1">1</xref>.</p><table-wrap id="T1" position="float" orientation="portrait"><label>Table 1.</label><caption><p>Number of setae on selected leg segments of <italic><tp:taxon-name><tp:taxon-name-part taxon-name-part-type="genus" reg="Longoseius">Longoseius</tp:taxon-name-part></tp:taxon-name></italic> [based on <xref ref-type="bibr" rid="B9">Hurlbutt (1967)</xref>, <xref ref-type="bibr" rid="B11">Lindquist (1975)</xref> and own data]. Explanations: * – new information for a diagnosis of the subgenus <tp:taxon-name><tp:taxon-name-part taxon-name-part-type="genus" reg="Longoseius"/><tp:taxon-name-part taxon-name-part-type="subgenus" reg="Longoseiulus">Longoseiulus</tp:taxon-name-part></tp:taxon-name>, ** – new information for a diagnosis of the genus <italic><tp:taxon-name><tp:taxon-name-part taxon-name-part-type="genus" reg="Longoseius">Longoseius</tp:taxon-name-part></tp:taxon-name></italic>.</p></caption><table id="TID0EKVAE" rules="all"><tbody><tr><th rowspan="2" colspan="1">Leg segment</th><th rowspan="2" colspan="1">Taxon</th><th rowspan="1" colspan="4">Number of setae</th></tr><tr><th rowspan="1" colspan="1">Leg I</th><th rowspan="1" colspan="1">Leg II</th><th rowspan="1" colspan="1">Leg III</th><th rowspan="1" colspan="1">Leg IV</th></tr><tr><td rowspan="3" colspan="1">
                    <bold>Femur</bold>
                  </td><td rowspan="1" colspan="1">
                    subgen. <tp:taxon-name><tp:taxon-name-part taxon-name-part-type="genus" reg="Longoseius"/><tp:taxon-name-part taxon-name-part-type="subgenus" reg="Longoseius">Longoseius</tp:taxon-name-part></tp:taxon-name></td><td rowspan="1" colspan="1">10</td><td rowspan="1" colspan="1">10</td><td rowspan="1" colspan="1">5</td><td rowspan="1" colspan="1">6</td></tr><tr><td rowspan="1" colspan="1"><italic><tp:taxon-name><tp:taxon-name-part taxon-name-part-type="genus" reg="Longoseius"/><tp:taxon-name-part taxon-name-part-type="species" reg="disparisetus">disparisetus</tp:taxon-name-part></tp:taxon-name></italic> sp. nov.</td><td rowspan="1" colspan="1">12</td><td rowspan="1" colspan="1">10</td><td rowspan="1" colspan="1">6</td><td rowspan="1" colspan="1">6</td></tr><tr><td rowspan="1" colspan="1">
                    subgen. <tp:taxon-name><tp:taxon-name-part taxon-name-part-type="genus" reg="Longoseius"/><tp:taxon-name-part taxon-name-part-type="subgenus" reg="Longoseiulus">Longoseiulus</tp:taxon-name-part></tp:taxon-name></td><td rowspan="1" colspan="1">12–13</td><td rowspan="1" colspan="1">10</td><td rowspan="1" colspan="1">6</td><td rowspan="1" colspan="1">6</td></tr><tr><td rowspan="3" colspan="1">
                    <bold>Genu</bold>
                  </td><td rowspan="1" colspan="1">
                    subgen. <tp:taxon-name><tp:taxon-name-part taxon-name-part-type="genus" reg="Longoseius"/><tp:taxon-name-part taxon-name-part-type="subgenus" reg="Longoseius">Longoseius</tp:taxon-name-part></tp:taxon-name></td><td rowspan="1" colspan="1">8</td><td rowspan="1" colspan="1">5</td><td rowspan="1" colspan="1">4</td><td rowspan="1" colspan="1">3</td></tr><tr><td rowspan="1" colspan="1"><italic><tp:taxon-name><tp:taxon-name-part taxon-name-part-type="genus" reg="Longoseius"/><tp:taxon-name-part taxon-name-part-type="species" reg="disparisetus">disparisetus</tp:taxon-name-part></tp:taxon-name></italic> sp. nov.</td><td rowspan="1" colspan="1">11</td><td rowspan="1" colspan="1">8*</td><td rowspan="1" colspan="1">7</td><td rowspan="1" colspan="1">7</td></tr><tr><td rowspan="1" colspan="1">
                    subgen. <tp:taxon-name><tp:taxon-name-part taxon-name-part-type="genus" reg="Longoseius"/><tp:taxon-name-part taxon-name-part-type="subgenus" reg="Longoseiulus">Longoseiulus</tp:taxon-name-part></tp:taxon-name></td><td rowspan="1" colspan="1">11–12</td><td rowspan="1" colspan="1">11</td><td rowspan="1" colspan="1">7</td><td rowspan="1" colspan="1">7–8</td></tr><tr><td rowspan="3" colspan="1">
                    <bold>Tibia</bold>
                  </td><td rowspan="1" colspan="1">
                    subgen. <tp:taxon-name><tp:taxon-name-part taxon-name-part-type="genus" reg="Longoseius"/><tp:taxon-name-part taxon-name-part-type="subgenus" reg="Longoseius">Longoseius</tp:taxon-name-part></tp:taxon-name></td><td rowspan="1" colspan="1">9</td><td rowspan="1" colspan="1">7</td><td rowspan="1" colspan="1">7</td><td rowspan="1" colspan="1">7</td></tr><tr><td rowspan="1" colspan="1"><italic><tp:taxon-name><tp:taxon-name-part taxon-name-part-type="genus" reg="Longoseius"/><tp:taxon-name-part taxon-name-part-type="species" reg="disparisetus">disparisetus</tp:taxon-name-part></tp:taxon-name></italic> sp. nov.</td><td rowspan="1" colspan="1">12</td><td rowspan="1" colspan="1">7*</td><td rowspan="1" colspan="1">6**</td><td rowspan="1" colspan="1">7</td></tr><tr><td rowspan="1" colspan="1">
                    subgen. <tp:taxon-name><tp:taxon-name-part taxon-name-part-type="genus" reg="Longoseius"/><tp:taxon-name-part taxon-name-part-type="subgenus" reg="Longoseiulus">Longoseiulus</tp:taxon-name-part></tp:taxon-name></td><td rowspan="1" colspan="1">12</td><td rowspan="1" colspan="1">10</td><td rowspan="1" colspan="1">7</td><td rowspan="1" colspan="1">7</td></tr><tr><td rowspan="3" colspan="1">
                    <bold>Telotarsus</bold>
                  </td><td rowspan="1" colspan="1">
                    subgen. <tp:taxon-name><tp:taxon-name-part taxon-name-part-type="genus" reg="Longoseius"/><tp:taxon-name-part taxon-name-part-type="subgenus" reg="Longoseius">Longoseius</tp:taxon-name-part></tp:taxon-name></td><td rowspan="1" colspan="1">–</td><td rowspan="1" colspan="1">11</td><td rowspan="1" colspan="1">10</td><td rowspan="1" colspan="1">10</td></tr><tr><td rowspan="1" colspan="1"><italic><tp:taxon-name><tp:taxon-name-part taxon-name-part-type="genus" reg="Longoseius"/><tp:taxon-name-part taxon-name-part-type="species" reg="disparisetus">disparisetus</tp:taxon-name-part></tp:taxon-name></italic> sp. nov.</td><td rowspan="1" colspan="1">–</td><td rowspan="1" colspan="1">11*</td><td rowspan="1" colspan="1">11*</td><td rowspan="1" colspan="1">12</td></tr><tr><td rowspan="1" colspan="1">
                    subgen. <tp:taxon-name><tp:taxon-name-part taxon-name-part-type="genus" reg="Longoseius"/><tp:taxon-name-part taxon-name-part-type="subgenus" reg="Longoseiulus">Longoseiulus</tp:taxon-name-part></tp:taxon-name></td><td rowspan="1" colspan="1">–</td><td rowspan="1" colspan="1">12</td><td rowspan="1" colspan="1">12</td><td rowspan="1" colspan="1">12</td></tr></tbody></table></table-wrap></tp:treatment-sec><tp:treatment-sec sec-type="description" id="SECID0EDLAE"><title>Description</title><p><bold>(female). <italic>Dorsal idiosoma</italic></bold> (Figs <xref ref-type="fig" rid="F1">1</xref>, <xref ref-type="fig" rid="F3">8</xref>). Idiosoma 310–335 μm long and 140–155 μm wide (six measured specimens), narrowly oval, only moderately elongate, rounded anteriorly and posteriorly, suboval, widest in anterior part, at level of anterior ends of peritremes. Dorsal shield completely divided into podonotal and opisthonotal parts, not completely covering the dorsal surface, exposing narrow strips of lateral soft cuticle. Podonotal shield 153–167 μm long and 106–121 μm wide, anteriorly and posteriorly broadly rounded, with smooth and unornamented surface (not considering sigillae, sclerotic nodules, and some fine and very short lines on anterolateral areas), 18 pairs of setae (<italic>j1</italic>–<italic>j6</italic>, <italic>z1</italic>–<italic>z6</italic>, <italic>s1</italic>–<italic>s6</italic>) and two pairs of usually crescent-shaped subsurface sclerotic nodules between setae <italic>z5</italic> (the outer pair with larger and more conspicuous nodules than the inner pair of contiguous nodules arranged anteriorly). Two pairs of anterior marginal setae present, namely <italic>r3</italic> on peritrematal shields and <italic>r4</italic> on soft cuticle between podonotum and peritrematal shields. Opisthonotal shield 147–166 μm long and 76–93 μm wide (excluding lateral strips of scutal elements), anteriorly and posteriorly broadly rounded, laterally straight and nearly parallel, largely smooth except for a small foveolate area between setae <italic>Z4</italic>, with 15 pairs of setae (<italic>J1</italic>–<italic>J5</italic>, <italic>Z1</italic>–<italic>Z5</italic>, <italic>S1</italic>–<italic>S5</italic>); anterior margin of well-sclerotized part of shield with two deep medial incisions, flanked by narrow band with nearly desclerotized margin. Four pairs of posterior marginal setae present: <italic>R1</italic> on soft cuticle adjacent to anterolateral margins of opisthonotum; <italic>R3</italic> and <italic>R4</italic> on narrow longitudinal bands of scutal elements parallel to lateral margins of opisthonotal shield and narrowly fused to posterolateral margins of shield; <italic>R5</italic> usually on soft integument on ventral side near setae <italic>JV5</italic> or rarely on margin of opisthonotal shield. All dorsal setae smooth and needle-like, usually similar in length; three pairs of setae (<italic>J3</italic>, <italic>J4</italic>, and <italic>Z3</italic>) conspicuously reduced in length and each formed as a microseta (2–4 μm long); <italic>S5</italic> longest (37–48 μm); lengths of other dorsal setae as follows: <italic>j1</italic>–<italic>j6</italic>, <italic>z1</italic>–<italic>z6</italic>, <italic>s1</italic>–<italic>s6</italic>, <italic>r4</italic>, <italic>J1</italic>, <italic>J2</italic>, <italic>Z1</italic>, <italic>Z2</italic>, and <italic>S1</italic>–<italic>S4</italic> = 7–11 μm; <italic>J5</italic>, <italic>Z4</italic>, <italic>R1</italic>, <italic>R3</italic>, and <italic>R4</italic> = 5–7 μm; <italic>Z5</italic> = 22–30 μm; <italic>r3</italic> and <italic>R5</italic> = 10–14 μm.</p><fig id="F1" position="float" orientation="portrait"><object-id xmlns:xlink="http://www.w3.org/1999/xlink" content-type="doi" xlink:type="simple">10.3897/zookeys.1131.95246.figures1-2</object-id><object-id xmlns:xlink="http://www.w3.org/1999/xlink" content-type="arpha" xlink:type="simple">99C0BF53-0C5C-50EE-B4F5-9F217D12D300</object-id><label>Figures 1, 2.</label><caption><p><tp:taxon-name><tp:taxon-name-part taxon-name-part-type="genus" reg="Longoseius">Longoseius</tp:taxon-name-part> (<tp:taxon-name-part taxon-name-part-type="subgenus" reg="Longoseiulus">Longoseiulus</tp:taxon-name-part>) <tp:taxon-name-part taxon-name-part-type="species" reg="disparisetus">disparisetus</tp:taxon-name-part></tp:taxon-name> sp. nov., female, with symbols for chaetotactic notation of idiosomal setae <bold>1</bold> dorsal idiosoma <bold>2</bold> ventral idiosoma. Scale bar: 50 µm.</p></caption><graphic xmlns:xlink="http://www.w3.org/1999/xlink" xlink:href="zookeys-1131-059_article-95246__-g001.jpg" position="float" orientation="portrait" xlink:type="simple" id="oo_772355.jpg"><uri content-type="original_file" xlink:type="simple">https://binary.pensoft.net/fig/772355</uri></graphic></fig><p><bold><italic>Ventral idiosoma</italic></bold> (Figs <xref ref-type="fig" rid="F1">2</xref>, <xref ref-type="fig" rid="F2">3</xref>, <xref ref-type="fig" rid="F3">9</xref>, <xref ref-type="fig" rid="F3">10</xref>). Tritosternum with short columnar base and two laciniae; laciniae divided to base, each sparsely, finely and shortly pilose. Sternal shield weakly sclerotized and defined (compared to epigynal and ventrianal shields), longer than wide, with two lobe-shaped anterior extensions each bearing a seta (<italic>st1</italic>), four pairs of sternal setae (<italic>st1</italic>–<italic>st4</italic>), and three pairs of poroidal structures; <italic>st3</italic> more closely spaced than the other pairs of sternal setae; posterior margin moderately concave and shaped into posterolateral angles, each bearing a metasternal seta (<italic>st4</italic>); shield smooth over entire surface, except for small desclerotized areas lateral to <italic>st1</italic>, each with three to five short lines (Figs <xref ref-type="fig" rid="F2">3</xref>, <xref ref-type="fig" rid="F3">9</xref>). Epigynal shield elongate, 81–93 μm long, widest at anterior hyaline part (48–55 μm), formed as convex and moderately trilobate marginal structure, narrowest at level of <italic>st5</italic> (27–33 μm), slightly rounded posteriorly, with a pair of genital setae (<italic>st5</italic>) near posterolateral margins and a pair of genital poroids posterior to <italic>st5</italic>. Exopodal and endopodal plates or platelets not developed, absent. Peritremes usually with dorsolateral to lateral position on idiosoma (Fig. <xref ref-type="fig" rid="F1">1</xref>), shortened, 67–84 μm long, each with anterior end extending slightly beyond posterior margin of coxa II. Peritrematal shield developed only along anterior part of peritreme (<italic>r3</italic> captured by shield), narrowly connected to podonotal shield at level of <italic>s3</italic>, completely reduced along posterior part of peritreme and weakly developed near stigma, with very short poststigmatic part. A pair of strongly elongated and longitudinally oriented metapodal platelets present; platelets narrow, 34–42 μm long and slightly curved. Ventrianal shield expanded posteriorly, vase-shaped, distinctly longer than wide (69–80 μm long and 49–58 μm wide), with nearly straight anterior margin, broadly rounded posterior margin, smooth surface, four pairs of preanal setae (<italic>JV1</italic>–<italic>JV3</italic>, <italic>ZV2</italic>) in addition to three circum-anal setae and one pair of gland pores located near posterior margin at level of postanal seta (<italic>pa</italic>); adanal setae (<italic>ad</italic>) at least twice as long as postanal seta (<italic>ad</italic> 18–25 μm, <italic>pa</italic> 8–12 μm); anus and cribrum relatively small. Soft opisthogastric cuticle with three pairs of preanal setae (<italic>ZV1</italic>, <italic>ZV3</italic>, and <italic>JV5</italic>). Ventral setae similar in form to those on dorsal side of idiosoma, with the following lengths: <italic>st1</italic>–<italic>st5</italic>, <italic>JV1</italic>–<italic>JV3</italic>, <italic>ZV1</italic> and <italic>ZV2</italic> = 8–11 μm, <italic>ZV3</italic> = 5–7 μm, <italic>JV5</italic> = 12–16 μm.</p><p><bold><italic>Sperm induction system</italic></bold> (Fig. <xref ref-type="fig" rid="F2">4</xref>). Sperm duct relatively well sclerotized, long and wide, located within the coxa, trochanter, and femur of legs III, apparently bifurcate near its terminal part, and opened at level of distal part of femur III.</p><p><bold><italic>Gnathosomal structures</italic></bold> (Figs <xref ref-type="fig" rid="F2">5–7</xref>). Epistome triramous; median process short, thin, straight, usually with obtuse tip; lateral rami conspicuously longer and thicker than median process, each sharply pointed and usually with a small subapical denticle or tine (Fig. <xref ref-type="fig" rid="F2">5</xref>). Hypostomal furrow relatively narrow, with five transverse rows of denticles connected laterally by a line; all transverse rows of denticles uniformly narrow and fifth (most proximal) row not noticeably wider than preceding rows, each row with few (3–7) sparsely to regularly spaced denticles; corniculi horn-like and divergent; internal malae extending beyond corniculi and formed as pointed projections with serrated outer margins (Fig. <xref ref-type="fig" rid="F2">6</xref>). Subcapitular setae smooth and needle-like, <italic>h2</italic> shortest and <italic>h3</italic> longest. Palptrochanter with five setae, palptarsal apotele two-tined. Chelicerae relatively large (compared to size of gnathosoma or idiosoma), with middle article 68–78 μm long; cheliceral digits dentate, similar in size; movable digit quadridentate, with most proximal tooth largest; fixed digit with 5–8 teeth in addition to terminal hook bearing small subapical tooth, and with minute setiform <italic>pilus dentilis</italic> (Fig. <xref ref-type="fig" rid="F2">7</xref>); a coronet-like fringe, dorsal cheliceral seta, and antiaxial lyrifissure not discernible.</p><fig id="F2" position="float" orientation="portrait"><object-id xmlns:xlink="http://www.w3.org/1999/xlink" content-type="doi" xlink:type="simple">10.3897/zookeys.1131.95246.figures3-7</object-id><object-id xmlns:xlink="http://www.w3.org/1999/xlink" content-type="arpha" xlink:type="simple">8FE0271E-5719-5294-B10A-4880EC33E01B</object-id><label>Figures 3–7.</label><caption><p><tp:taxon-name><tp:taxon-name-part taxon-name-part-type="genus" reg="Longoseius">Longoseius</tp:taxon-name-part> (<tp:taxon-name-part taxon-name-part-type="subgenus" reg="Longoseiulus">Longoseiulus</tp:taxon-name-part>) <tp:taxon-name-part taxon-name-part-type="species" reg="disparisetus">disparisetus</tp:taxon-name-part></tp:taxon-name> sp. nov., female <bold>3</bold> sternal shield and adjacent coxa with trochanter of leg II <bold>4</bold> tubular part of sperm access system in proximal segments of leg III <bold>5</bold> epistome <bold>6</bold> gnathosoma, ventral view <bold>7</bold> chelicera, lateral view. Scale bar: 20 µm.</p></caption><graphic xmlns:xlink="http://www.w3.org/1999/xlink" xlink:href="zookeys-1131-059_article-95246__-g002.jpg" position="float" orientation="portrait" xlink:type="simple" id="oo_772356.jpg"><uri content-type="original_file" xlink:type="simple">https://binary.pensoft.net/fig/772356</uri></graphic></fig><fig id="F3" position="float" orientation="portrait"><object-id xmlns:xlink="http://www.w3.org/1999/xlink" content-type="doi" xlink:type="simple">10.3897/zookeys.1131.95246.figures8-10</object-id><object-id xmlns:xlink="http://www.w3.org/1999/xlink" content-type="arpha" xlink:type="simple">26986E55-A4B1-5184-AE31-6CBED9A07CFE</object-id><label>Figures 8–10.</label><caption><p><tp:taxon-name><tp:taxon-name-part taxon-name-part-type="genus" reg="Longoseius">Longoseius</tp:taxon-name-part> (<tp:taxon-name-part taxon-name-part-type="subgenus" reg="Longoseiulus">Longoseiulus</tp:taxon-name-part>) <tp:taxon-name-part taxon-name-part-type="species" reg="disparisetus">disparisetus</tp:taxon-name-part></tp:taxon-name> sp. nov., photomicrographs of female <bold>8</bold> dorsal idiosoma <bold>9</bold> sternal region <bold>10</bold> ventral idiosoma. Not to scale.</p></caption><graphic xmlns:xlink="http://www.w3.org/1999/xlink" xlink:href="zookeys-1131-059_article-95246__-g003.jpg" position="float" orientation="portrait" xlink:type="simple" id="oo_772357.jpg"><uri content-type="original_file" xlink:type="simple">https://binary.pensoft.net/fig/772357</uri></graphic></fig><fig id="F4" position="float" orientation="portrait"><object-id xmlns:xlink="http://www.w3.org/1999/xlink" content-type="doi" xlink:type="simple">10.3897/zookeys.1131.95246.figure11</object-id><object-id xmlns:xlink="http://www.w3.org/1999/xlink" content-type="arpha" xlink:type="simple">36176756-A5BC-52E4-978E-A8A7DC9CA248</object-id><label>Figure 11.</label><caption><p><tp:taxon-name><tp:taxon-name-part taxon-name-part-type="genus" reg="Longoseius">Longoseius</tp:taxon-name-part> (<tp:taxon-name-part taxon-name-part-type="subgenus" reg="Longoseiulus">Longoseiulus</tp:taxon-name-part>) <tp:taxon-name-part taxon-name-part-type="species" reg="disparisetus">disparisetus</tp:taxon-name-part></tp:taxon-name> sp. nov., dorso-ventral habitus of female (photomicrograph). Not to scale.</p></caption><graphic xmlns:xlink="http://www.w3.org/1999/xlink" xlink:href="zookeys-1131-059_article-95246__-g004.jpg" position="float" orientation="portrait" xlink:type="simple" id="oo_772358.jpg"><uri content-type="original_file" xlink:type="simple">https://binary.pensoft.net/fig/772358</uri></graphic></fig><p><bold><italic>Legs</italic></bold> (Fig. <xref ref-type="fig" rid="F4">11</xref>). All legs with well-developed pretarsus and ambulacral apparatus (including pulvillus and two claws), distinctly shorter than idiosoma: legs I 180–205 μm, legs II 135–155 μm, legs III 105–120 μm, and legs IV 135–160 μm long. Leg segments not spurred ventrally, with smooth and needle-like setae, except telotarsi II–IV with setae <italic>ad1</italic>, <italic>pd1</italic>, <italic>av1</italic>, <italic>pv1</italic>, and <italic>md</italic> (when present) shortened and thickened, spine-like, and <italic>pd2</italic> thickened. Chaetotactic formulae for each leg segment as follows: leg I – coxa (2), trochanter (6), femur 2-3/1, 2/2-2 (12), genu 2-2/1, 2/2-2 (11), tibia 2-2/1, 3/2-2 (12); leg II – coxa (2), trochanter (5), femur 2-2/1, 1/2-2 (10), genu 1-2/1, 2/1-1 (8), tibia 1-1/1, 2/1-1 (7); leg III – coxa (2), trochanter (4), femur 1-2/1, 1/0-1 (6), genu 1-2/1, 2/0-1 (7), tibia 1-1/1, 2/1-0 (6); leg IV – coxa (1), trochanter (5), femur 1-2/0, 1/1-1 (6), genu 1-2/1, 2/0-1 (7), tibia 1-1/1, 2/1-1 (7). Tibia I without one anterodorsal seta (<italic>ad3</italic>), tibia III without both posterolateral setae (<italic>pl1</italic>, <italic>pl2</italic>), and genua III and IV each with only one ventral seta (<italic>pv</italic> absent). Basitarsi of legs II and III each with two dorsal setae (<italic>al3</italic> and <italic>pl3</italic> absent), basitarsus IV with only one dorsal seta (<italic>al3</italic>, <italic>pd3</italic>, and <italic>pl3</italic> absent). Setation of telotarsi II-III-IV, respectively, 11-11-12 (excluding the pair of dorsodistal seta-like processes); telotarsi II and III each lacking a mediodorsal seta (<italic>md</italic>), but telotarsus IV with seta <italic>md</italic> present.</p></tp:treatment-sec><tp:treatment-sec sec-type="Taxonomic note" id="SECID0EQZAE"><title>Taxonomic note.</title><p>Among the closest relatives with known chaetotaxy of the legs, the new species is easily recognised by the specific number of setae on several leg segments (see Table <xref ref-type="table" rid="T1">1</xref> and the above diagnosis). It lacks many leg setae that <xref ref-type="bibr" rid="B11">Lindquist (1975)</xref> indicated in his original definition as being present in <italic><tp:taxon-name><tp:taxon-name-part taxon-name-part-type="genus" reg="Longoseiulus">Longoseiulus</tp:taxon-name-part></tp:taxon-name></italic> species, namely <italic>al</italic>, <italic>ad3</italic>, <italic>pl</italic> on the genu II; <italic>al</italic>, <italic>ad2</italic>, <italic>pl</italic> on the tibia II; <italic>pl</italic> on the tibia III; and <italic>md</italic> on the telotarsi II and III. This requires some amendments to the diagnosis introduced by <xref ref-type="bibr" rid="B11">Lindquist (1975)</xref> for <italic><tp:taxon-name><tp:taxon-name-part taxon-name-part-type="genus" reg="Longoseiulus">Longoseiulus</tp:taxon-name-part></tp:taxon-name></italic> and partially for the genus <italic><tp:taxon-name><tp:taxon-name-part taxon-name-part-type="genus" reg="Longoseius">Longoseius</tp:taxon-name-part></tp:taxon-name></italic> (a pl seta found on the tibia III in <italic><tp:taxon-name><tp:taxon-name-part taxon-name-part-type="genus" reg="Longoseius">Longoseius</tp:taxon-name-part><tp:taxon-name-part taxon-name-part-type="species" reg="cuniculus">cuniculus</tp:taxon-name-part></tp:taxon-name></italic> Chant, 1961 is absent in the new species).</p></tp:treatment-sec><tp:treatment-sec sec-type="etymology" id="SECID0EZ3AE"><title>Etymology.</title><p>The specific name is derived from the Latin words <italic>dispār</italic> (unequal or dissimilar) and <italic>sēta</italic> (bristle or hair) and refers to the striking differences in length between the setae on the opisthonotal shield of the female of this new mite (three pairs of setae are greatly reduced and formed as microsetae).</p><sec sec-type="﻿Key to the worldwide species of the subgenus Longoseiulus (females)" id="SECID0ED4AE"><title>﻿Key to the worldwide species of the subgenus <tp:taxon-name><tp:taxon-name-part taxon-name-part-type="genus" reg="Longoseius"/><tp:taxon-name-part taxon-name-part-type="subgenus" reg="Longoseiulus">Longoseiulus</tp:taxon-name-part></tp:taxon-name> (females)</title><p><italic><tp:taxon-name><tp:taxon-name-part taxon-name-part-type="genus" reg="Longoseiulus">Longoseiulus</tp:taxon-name-part></tp:taxon-name></italic> includes seven described species, all known from the Holarctic. Only <tp:taxon-name><tp:taxon-name-part taxon-name-part-type="genus" reg="Longoseius">Longoseius</tp:taxon-name-part> (<tp:taxon-name-part taxon-name-part-type="subgenus" reg="Longoseiulus">Longoseiulus</tp:taxon-name-part>) <tp:taxon-name-part taxon-name-part-type="species" reg="aberrans">aberrans</tp:taxon-name-part></tp:taxon-name> Hirschmann, 1960 is not included in the following key because its description is based solely on the male stage (it is one of the species with 21 pairs of setae on the anterior dorsal surface, including <italic>r5</italic>). It is not possible to reliably subdivide the individual species of <italic><tp:taxon-name><tp:taxon-name-part taxon-name-part-type="genus" reg="Longoseiulus">Longoseiulus</tp:taxon-name-part></tp:taxon-name></italic> known to date based on literature data alone, without examining the type specimens. They should be thoroughly revised, redescribed, and compared in future studies to obtain a more accurate and reliable identification key than the one presented in this study. The original descriptions of most <italic><tp:taxon-name><tp:taxon-name-part taxon-name-part-type="genus" reg="Longoseiulus">Longoseiulus</tp:taxon-name-part></tp:taxon-name></italic> species were not elaborated with the necessary precision (for example, they lack information on the chaetotaxy of the legs or on the measurement of important setal or scutal structures). Therefore, it is not currently possible to define and delimit some species morphologically on the basis of reliable characters. It is likely that a future revision will reveal the conspecificity of some species now placed in this subgenus.</p><table-wrap content-type="key" position="anchor" orientation="portrait"><table id="TID0EHPAC" rules="all"><tbody><tr><td rowspan="1" colspan="1">1</td><td rowspan="1" colspan="1">Anterior dorsum with 20 pairs of setae, including two pairs of marginal setae on peritrematal shields (<italic>r3</italic>) or soft cuticle (<italic>r4</italic>); setae <italic>Z3</italic> short (<italic>Z3</italic>≤<italic>Z2</italic>, <italic>Z3</italic>≤<italic>j5</italic>), never reaching beyond posterolateral margins of opisthonotal shield; idiosoma relatively small, 290–335 µm long</td><td rowspan="1" colspan="1">
                      <bold>2</bold>
                    </td></tr><tr><td rowspan="1" colspan="1">–</td><td rowspan="1" colspan="1">Anterior dorsum with 21 pairs of setae, including three pairs of marginal setae on peritrematal shields (<italic>r3</italic>) or soft cuticle (<italic>r4</italic>, <italic>r5</italic>); setae Z3 long (<italic>Z3</italic>≥2×<italic>Z2</italic>, <italic>Z3</italic>≥2×<italic>j5</italic>), reaching beyond posterolateral margins of opisthonotal shield; idiosoma relatively large, 330–390 µm long</td><td rowspan="1" colspan="1">
                      <bold>3</bold>
                    </td></tr><tr><td rowspan="1" colspan="1">2.</td><td rowspan="1" colspan="1">Three pairs of opisthonotal setae (<italic>J3</italic>, <italic>J4</italic>, and <italic>Z3</italic>) conspicuously shortened, formed as microsetae (2–4 µm long), at least twice shorter than other dorsal setae; inner pair of sclerotic nodules on hexagonal dorsal area with anterior position as outer pair; tibia III with 6 setae (without posterolateral setae)</td><td rowspan="1" colspan="1"><bold><tp:taxon-name><tp:taxon-name-part taxon-name-part-type="genus" reg="Longoseius">Longoseius</tp:taxon-name-part> (<tp:taxon-name-part taxon-name-part-type="subgenus" reg="Longoseiulus">Longoseiulus</tp:taxon-name-part>) <tp:taxon-name-part taxon-name-part-type="species" reg="disparisetus">disparisetus</tp:taxon-name-part></tp:taxon-name> sp. nov.</bold> [Slovakia]</td></tr><tr><td rowspan="1" colspan="1">–</td><td rowspan="1" colspan="1">Three pairs of opisthonotal setae (<italic>J3</italic>, <italic>J4</italic>, and <italic>Z3</italic>) never shortened and almost as long as other dorsal setae (except <italic>Z5</italic> and <italic>S5</italic>); two pairs of sclerotic nodules on hexagonal dorsal area in a transverse row; tibia III with 7 setae (with one posterolateral seta)</td><td rowspan="1" colspan="1"><bold><tp:taxon-name><tp:taxon-name-part taxon-name-part-type="genus" reg="Longoseius">L.</tp:taxon-name-part> (<tp:taxon-name-part taxon-name-part-type="subgenus" reg="Longoseiulus">L.</tp:taxon-name-part>) <tp:taxon-name-part taxon-name-part-type="species" reg="longulus">longulus</tp:taxon-name-part></tp:taxon-name> (Hirschmann, 1960)</bold> [Germany]. <bold><tp:taxon-name><tp:taxon-name-part taxon-name-part-type="genus" reg="Longoseius">L.</tp:taxon-name-part> (<tp:taxon-name-part taxon-name-part-type="subgenus" reg="Longoseiulus">L.</tp:taxon-name-part>) <tp:taxon-name-part taxon-name-part-type="species" reg="longuloides">longuloides</tp:taxon-name-part></tp:taxon-name> Hirschmann &amp; Wiśniewski, 1982</bold> [Ukraine]</td></tr><tr><td rowspan="1" colspan="1">3</td><td rowspan="1" colspan="1">Ventrianal shield with three pairs of preanal setae (<italic>JV1</italic>, <italic>JV2</italic>, and <italic>ZV2</italic>)</td><td rowspan="1" colspan="1"><bold><tp:taxon-name><tp:taxon-name-part taxon-name-part-type="genus" reg="Longoseius">L.</tp:taxon-name-part> (<tp:taxon-name-part taxon-name-part-type="subgenus" reg="Longoseiulus">L.</tp:taxon-name-part>) <tp:taxon-name-part taxon-name-part-type="species" reg="ornatus">ornatus</tp:taxon-name-part></tp:taxon-name> (Hirschmann, 1960)</bold> [Germany]</td></tr><tr><td rowspan="1" colspan="1">–</td><td rowspan="1" colspan="1">Ventrianal shield with four pairs of preanal setae (<italic>JV1</italic>–<italic>JV3</italic> and <italic>ZV2</italic>)</td><td rowspan="1" colspan="1"><bold><tp:taxon-name><tp:taxon-name-part taxon-name-part-type="genus" reg="Longoseius">L.</tp:taxon-name-part> (<tp:taxon-name-part taxon-name-part-type="subgenus" reg="Longoseiulus">L.</tp:taxon-name-part>) <tp:taxon-name-part taxon-name-part-type="species" reg="brachypoda">brachypoda</tp:taxon-name-part></tp:taxon-name> (Hurlbutt, 1967)</bold> [U.S.A., Louisiana]. <bold><tp:taxon-name><tp:taxon-name-part taxon-name-part-type="genus" reg="Longoseius">L.</tp:taxon-name-part> (<tp:taxon-name-part taxon-name-part-type="subgenus" reg="Longoseiulus">L.</tp:taxon-name-part>) <tp:taxon-name-part taxon-name-part-type="species" reg="ornatosimilis">ornatosimilis</tp:taxon-name-part></tp:taxon-name> (Shcherbak, 1980)</bold> [Russia, Buryat]. <bold><tp:taxon-name><tp:taxon-name-part taxon-name-part-type="genus" reg="Longoseius">L.</tp:taxon-name-part> (<tp:taxon-name-part taxon-name-part-type="subgenus" reg="Longoseiulus">L.</tp:taxon-name-part>) <tp:taxon-name-part taxon-name-part-type="species" reg="nobilis">nobilis</tp:taxon-name-part></tp:taxon-name> (Barilo, 1989)</bold> [Uzbekistan]</td></tr></tbody></table></table-wrap></sec></tp:treatment-sec><ref-list><ref id="B11"><mixed-citation xmlns:xlink="http://www.w3.org/1999/xlink" xlink:type="simple"><person-group><name name-style="western"><surname>Lindquist</surname><given-names>EE</given-names></name></person-group> (<year>1975</year>) <article-title><italic><tp:taxon-name><tp:taxon-name-part taxon-name-part-type="genus">Digamasellus</tp:taxon-name-part></tp:taxon-name></italic> Berlese, 1905, and <italic><tp:taxon-name><tp:taxon-name-part taxon-name-part-type="genus">Dendrolaelaps</tp:taxon-name-part></tp:taxon-name></italic> Halbert, 1915, with description of new taxa of <tp:taxon-name><tp:taxon-name-part taxon-name-part-type="family">Digamasellidae</tp:taxon-name-part></tp:taxon-name> (<tp:taxon-name><tp:taxon-name-part taxon-name-part-type="subclass">Acarina</tp:taxon-name-part></tp:taxon-name>: <tp:taxon-name><tp:taxon-name-part taxon-name-part-type="order">Mesostigmata</tp:taxon-name-part></tp:taxon-name>).</article-title><source>Canadian Entomologist</source><volume>107</volume>(<issue>1</issue>): <fpage>1</fpage>–<lpage>43</lpage>. <ext-link xlink:href="10.4039/Ent1071-1" ext-link-type="doi" xlink:type="simple">https://doi.org/10.4039/Ent1071-1</ext-link></mixed-citation></ref><ref id="B9"><mixed-citation xmlns:xlink="http://www.w3.org/1999/xlink" xlink:type="simple"><person-group><name name-style="western"><surname>Hurlbutt</surname><given-names>HW</given-names></name></person-group> (<year>1967</year>) <article-title>Digamasellid mites associated with bark beetles and litter in North America.</article-title><source>Acarologia</source><volume>9</volume>: <fpage>497</fpage>–<lpage>534</lpage>.</mixed-citation></ref></ref-list></tp:taxon-treatment>
